# Supplementary material for: Genetic dissection of eating and cooking qualities in different subpopulations of cultivated rice (Oryza sativa L.) through association mapping
Source: BMC Genet. 2020 Oct 14;21:119. doi: 10.1186/s12863-020-00922-7 (PMC7556922; doi:10.1186/s12863-020-00922-7)
Supplement: Supplementary file 1 — Additional file 1: Table S1. The allele number, gene diversity and polymorphism information content of each molecular marker genotyping in 253 accessions. Table S2. Pairwise correlation values among 11 eating and cooking quality traits in the whole population and two subpopulations in 2015 and 2016. Table S3. The polymorphic molecular markers and sequences for tagging starch synthesis-related genes. [file 12863_2020_922_MOESM1_ESM.xlsx]

## Sheet: Table S1
Table S1 The allele number, gene diversity and polymorphism information content of each molecular marker genotyping in 253 accessions
Locus	Chr. No.	Position (cM)	Allele number	Gene diversity	PIC
RM1141	1	1623	4	0.574152	0.489892
AGPiso	1	2536	2	0.486542	0.36818
STS1-1	1	2685	2	0.0893555	0.0853633
STS1-2	1	4335	2	0.440918	0.343714
RM283	1	4890	4	0.661313	0.598152
RM292	1	9560	3	0.477264	0.374017
RM3627	1	10357	7	0.692727	0.660342
RM23	1	10705	5	0.492828	0.416365
RM1287	1	10887	4	0.656922	0.585552
RM3412	1	11584	4	0.60447	0.559015
RM449	1	15124	5	0.54954	0.482995
RM595	1	15124	4	0.384494	0.360419
RM306	1	24447	5	0.52727	0.462112
RM488	1	24808	5	0.68557	0.632452
RM246	1	27336	4	0.70656	0.653334
RM443	1	28340	3	0.141839	0.135301
RM128	1	30738	4	0.514801	0.479072
RM302	1	32988	5	0.519348	0.460509
RM265	1	35197	3	0.563202	0.467806
RM315	1	36735	3	0.564108	0.48612
RM5389	1	37489	4	0.66673	0.605622
RM109	2	183	4	0.657573	0.591564
RM279	2	2882	4	0.294302	0.280121
STS2-1	2	8117	2	0.00778198	0.0077517
STS2-2	2	8846	2	0.462616	0.355609
RM5356	2	9432	3	0.39282	0.355108
RM5791	2	10747	2	0.347128	0.286879
RM1106	2	10997	3	0.504693	0.395819
RM3549	2	11005	3	0.486174	0.42621
RM1313	2	11263	6	0.723766	0.682644
RM550	2	12464	2	0.493924	0.371944
SBE3-S1	2	19364	2	0.389383	0.313573
SBE3-S2	2	19364	2	0.377947	0.306525
RM341	2	19501	6	0.569366	0.523588
RM475	2	20404	3	0.584839	0.518053
RM263	2	25871	5	0.430206	0.403031
RM1367	2	27065	5	0.698304	0.644049
RM3512	2	27320	4	0.303043	0.288917
RM4472	2	27441	6	0.70512	0.665988
RM1342	2	28165	6	0.783226	0.754402
RM530	2	30538	4	0.502145	0.462166
SSIIc-S1	2	31238	2	0.440918	0.343714
SSIIc-S2	2	31238	2	0.0382996	0.0375661
RM318	2	31387	5	0.292206	0.279584
RM482	2	35278	3	0.447397	0.402635
RM523	3	1320	2	0.426727	0.335679
RM81	3	1946	9	0.744504	0.703625
RM3131	3	5856	4	0.283783	0.259402
RM3766	3	6934	5	0.729179	0.680618
RM7	3	9829	5	0.61307	0.550763
RM251	3	9949	5	0.498016	0.457702
RM282	3	12459	4	0.489899	0.444303
RM5551	3	12982	5	0.66672	0.60496
RM6080	3	14486	3	0.466774	0.380531
STS3-1	3	16733	2	0.284668	0.24415
RM411	3	21430	3	0.397949	0.330242
RM16	3	23127	5	0.42511	0.392277
STS3-2	3	25046	2	0.00778198	0.0077517
RM7097	3	26881	4	0.227075	0.21328
RM7117	3	28781	3	0.174456	0.166371
RM8227	3	28811	5	0.650377	0.588045
RM416	3	31255	2	0.380836	0.308318
RM3564	3	34282	2	0.424637	0.334479
RM85	3	36348	5	0.461609	0.399305
RM551	4	178	4	0.241645	0.229394
RM335	4	689	6	0.699085	0.654258
RM518	4	2034	3	0.54961	0.490459
PUL-S1	4	4404	2	0.305606	0.258908
PUL-S2	4	4404	3	0.452186	0.409171
PUL-S3	4	4404	2	0.497984	0.37399
RM471	4	18996	3	0.560277	0.474785
RM3643	4	20120	4	0.583832	0.524744
SBE4-S1	4	20238	2	0.470209	0.359661
SBE4-S2	4	20238	2	0.432587	0.339021
RM470	4	28275	6	0.540285	0.49093
RM255	4	30957	3	0.220592	0.208582
RM5473	4	31676	5	0.712973	0.658444
SSIIIb-S1	4	31759	4	0.429199	0.394726
SSIIIb-S2	4	31759	2	0.249715	0.218536
RM348	4	32835	2	0.443573	0.345194
RM3334	5	643	4	0.382014	0.354929
RM13	5	2011	5	0.271274	0.261773
RM413	5	2212	6	0.537609	0.486213
RM548	5	2818	3	0.449704	0.352093
STS5-1	5	3443	2	0.4487	0.348034
RM574	5	3451	3	0.374133	0.319589
RM3777	5	4172	2	0.30252	0.256761
STS5-2	5	5359	2	0.480927	0.365281
RM289	5	7807	5	0.506991	0.460226
RM249	5	10776	5	0.745239	0.701303
RM430	5	18753	5	0.697339	0.644061
RM164	5	19258	4	0.45885	0.419728
RM440	5	19975	6	0.730733	0.692664
RM3351	5	20759	4	0.619744	0.572975
SSIVb	5	26488	2	0.376961	0.305911
RM6313	5	28340	3	0.470025	0.370315
RM31	5	28673	4	0.549792	0.50327
AGPLar	5	28877	3	0.472902	0.425273
RM435	6	538	2	0.425569	0.335014
RM170	6	1361	4	0.389266	0.358732
RM588	6	1612	4	0.34407	0.306795
Wx-S1	6	1765	2	0.341797	0.283384
Wx-S2	6	1765	6	0.652783	0.586836
Wx-S3	6	1765	2	0.0750732	0.0722552
SSI-S1	6	3080	2	0.213232	0.190498
SSI-S2	6	3080	2	0.176239	0.160709
SSI-S3	6	3080	2	0.157104	0.144764
RM225	6	3417	4	0.56076	0.509508
RM253	6	5426	5	0.704197	0.647367
RM276	6	6230	5	0.598518	0.560212
SSIIa-S1	6	6747	2	0.284668	0.24415
SSIIa-S2	6	6747	3	0.359741	0.323072
RM5331	6	7177	3	0.418732	0.337364
RM136	6	8752	3	0.491087	0.436655
STS6-1	6	10407	2	0.110321	0.104236
STS6-2	6	10440	2	0.49118	0.370551
RM6818	6	16582	3	0.514479	0.43825
RM3	6	19500	6	0.646151	0.604872
RM5427	6	21524	3	0.648804	0.573516
RM3827	6	22298	5	0.564108	0.503883
STS6-5	6	25093	2	0.157104	0.144764
RM6782	6	26923	4	0.254456	0.242673
RM3138	6	28470	5	0.555862	0.514355
RM3343	6	29615	5	0.551305	0.501706
RM176	6	30266	4	0.532281	0.446711
RM412	6	30328	4	0.448757	0.414878
SBE1-S1	6	30906	2	0.486542	0.36818
SBE1-S2	6	30906	2	0.487793	0.368822
SBE1-S3	6	30906	2	0.474335	0.361838
RM345	6	31165	3	0.506881	0.403665
RM1093	7	669	3	0.554023	0.45883
RM436	7	2551	2	0.414276	0.328464
RM427	7	2712	3	0.435883	0.353546
RM1253	7	6969	3	0.609525	0.537397
RM542	7	12713	6	0.716944	0.674924
RM1135	7	17593	3	0.220441	0.206922
RM432	7	18959	4	0.511621	0.462881
RM11	7	19918	5	0.542611	0.497828
RM346	7	21579	4	0.460008	0.3825
RM336	7	21872	7	0.782337	0.751482
RM10	7	22189	4	0.604442	0.535453
RM351	7	23925	3	0.419715	0.337975
RM234	7	26134	5	0.56892	0.525242
RM248	7	29341	6	0.498119	0.467214
RM172	7	29562	2	0.413054	0.327747
RM420	7	30092	4	0.454585	0.370976
RM506	8	126	4	0.497894	0.425349
RM152	8	684	5	0.55146	0.516476
RM1702	8	1124	3	0.553589	0.454909
RM4085	8	4449	4	0.592818	0.507104
SSIIIa-S1	8	5357	2	0.396694	0.318011
SSIIIa-S2	8	5357	2	0.48	0.3648
SSIIIa-S3	8	5357	2	0.315263	0.265568
RM72	8	6763	5	0.696683	0.639416
RM339	8	19232	4	0.470184	0.399174
RM29	8	20096	2	0.411965	0.327107
RM515	8	20286	5	0.628305	0.581933
RM284	8	21145	4	0.538685	0.443006
RM3262	8	22469	2	0.110321	0.104236
ISA-S1	8	25897	4	0.466522	0.374611
ISA-S2	8	25897	2	0.452011	0.349854
STS8-1	8	26503	2	0.0307617	0.0302886
RM447	8	26549	4	0.224608	0.212285
RM3761	8	27109	4	0.516694	0.46172
RM5688	9	1716	5	0.693632	0.644684
AGPSma-S1	9	7250	3	0.444937	0.359038
AGPSma-S2	9	7250	2	0.0457764	0.0447286
RM8250	9	7769	4	0.504504	0.436081
RM219	9	7888	5	0.528988	0.49337
RM1328	9	9772	4	0.619762	0.545582
STS9-1	9	10861	2	0.411011	0.326546
RM105	9	12550	3	0.510137	0.419713
RM434	9	15663	4	0.425507	0.355618
RM257	9	17720	4	0.581512	0.492393
STS9-2	9	17867	2	0.41748	0.330335
STS9-3	9	17867	2	0.435425	0.340627
RM553	9	19325	3	0.228005	0.205357
RM328	9	19725	2	0.0382996	0.0375661
RM201	9	20174	4	0.567901	0.475023
RM215	9	21189	4	0.477808	0.430789
RM6862	9	21929	3	0.46521	0.382291
RM189	9	22095	4	0.251963	0.235204
RM216	10	5336	4	0.324378	0.306531
RM271	10	9347	4	0.453339	0.396554
SSIIb-S1	10	15674	2	0.407193	0.32429
SSIIb-S2	10	15674	2	0.466997	0.357954
RM1375	10	16716	6	0.738784	0.694373
RM258	10	18085	4	0.42868	0.399689
RM3123	10	21836	3	0.203278	0.186838
RM3451	10	22097	3	0.413067	0.374191
RM228	10	22314	5	0.568139	0.524268
RM1124	11	3855	4	0.359136	0.34065
RM167	11	4077	5	0.59082	0.516774
RM3133	11	6187	4	0.55368	0.462895
STS11-1	11	6550	2	0.0750732	0.0722552
RM536	11	8990	2	0.241699	0.21249
RM229	11	18874	2	0.418424	0.330884
RM21	11	19639	5	0.671461	0.610589
RM206	11	22480	5	0.605682	0.556667
RM224	11	27673	4	0.593341	0.540831
STS11-2	11	29153	2	0.0155029	0.0153828
STS11-3	11	30645	2	0.252808	0.220852
RM20	12	971	4	0.584052	0.521303
RM7119	12	6695	3	0.526044	0.413632
STS12-1	12	12083	2	0.440918	0.343714
RM277	12	18319	3	0.593726	0.519292
RM1246	12	19115	5	0.417445	0.396295
RM463	12	22125	2	0.277778	0.239198
RM6396	12	24999	2	0.45441	0.351166
RM12	12	26988	3	0.410187	0.372782

## Sheet: Table S2
Table S2 Pairwise correlation values among 11 eating and cooking quality traits in the whole population and two subpopulations in 2015 (lower) and 2016 (upper)
Trait	Panel	AC	GC	ASV	PV	HPV	CPV	BDV	SBV	CSV	PeT	PaT
AC	whole population	0.953**	-0.696**	-0.117	-0.07	0.348**	0.608**	-0.513**	0.762**	0.835**	0.169**	0.305**
	indica subpopulation	0.943**	-0.797**	-0.029	-0.433**	0.381**	0.608**	-0.855**	0.901**	0.769**	0.440**	0.234*
	japonica subpopulation	0.831**	0.104	0.11	-0.293**	0.002	0.225**	-0.366**	0.559**	0.677**	0.275**	-0.211**
GC	whole population	-0.531**	0.685**	0.087	-0.005	-0.446**	-0.608**	0.545**	-0.700**	-0.664**	-0.267**	-0.246**
	indica subpopulation	-0.459**	0.762**	-0.033	0.194	-0.592**	-0.781**	0.832**	-0.900**	-0.805**	-0.607**	-0.111
	japonica subpopulation	-0.116	0.244**	0.011	0.117	-0.096	-0.085	0.271**	-0.217**	-0.011	-0.216**	-0.029
ASV	whole population	-0.123	-0.084	0.457**	-0.196**	-0.052	-0.089	-0.168**	0.058	-0.12	0.199**	-0.375**
	indica subpopulation	0.033	-0.334**	0.594**	-0.059	0.062	0.007	-0.128	0.049	-0.095	0.264*	-0.233*
	japonica subpopulation	0.075	-0.114	0.314**	-0.207**	-0.03	0.009	-0.218**	0.212**	0.103	0.154*	-0.401**
PV	whole population	0.056	-0.212**	-0.210**	0.657**	0.660**	0.535**	0.371**	-0.200**	0.115	0.099	0.184**
	indica subpopulation	-0.468**	-0.056	0.07	0.763**	0.548**	0.330**	0.450**	-0.389**	-0.196	0.05	-0.281**
	japonica subpopulation	-0.034	-0.019	-0.271**	0.502**	0.693**	0.601**	0.339**	-0.246**	0.05	0.175*	0.394**
HPV	whole population	0.513**	-0.620**	-0.042	0.689**	0.739**	0.927**	-0.453**	0.533**	0.451**	0.702**	0.176**
	indica subpopulation	0.312**	-0.673**	0.280**	0.499**	0.836**	0.925**	-0.500**	0.513**	0.415**	0.735**	-0.095
	japonica subpopulation	0.14	-0.236**	-0.026	0.734**	0.635**	0.950**	-0.443**	0.476**	0.321**	0.798**	0.217**
CPV	whole population	0.753**	-0.691**	-0.047	0.486**	0.904**	0.831**	-0.511**	0.720**	0.752**	0.627**	0.220**
	indica subpopulation	0.628**	-0.762**	0.244*	0.157	0.870**	0.929**	-0.646**	0.741**	0.730**	0.685**	-0.004
	japonica subpopulation	0.431**	-0.230**	0.092	0.566**	0.865**	0.623**	-0.492**	0.627**	0.602**	0.839**	0.099
BDV	whole population	-0.549**	0.474**	-0.225**	0.477**	-0.308**	-0.458**	0.695**	-0.897**	-0.420**	-0.750**	0
	indica subpopulation	-0.783**	0.594**	-0.199	0.544**	-0.455**	-0.682**	0.844**	-0.950**	-0.646**	-0.732**	-0.189
	japonica subpopulation	-0.206**	0.234**	-0.369**	0.659**	-0.027	-0.125	0.505**	-0.927**	-0.357**	-0.824**	0.207**
SBV	whole population	0.821**	-0.649**	0.083	-0.096	0.581**	0.823**	-0.831**	0.835**	0.779**	0.646**	0.105
	indica subpopulation	0.834**	-0.686**	0.193	-0.375**	0.556**	0.857**	-0.924**	0.903**	0.851**	0.633**	0.196
	japonica subpopulation	0.514**	-0.236**	0.381**	-0.402**	0.204**	0.527**	-0.818**	0.696**	0.681**	0.847**	-0.265**
CSV	whole population	0.846**	-0.638**	-0.043	0.216**	0.660**	0.918**	-0.518**	0.906**	0.820**	0.258**	0.215**
	indica subpopulation	0.773**	-0.680**	0.162	-0.174	0.575**	0.903**	-0.736**	0.939**	0.780**	0.318**	0.162
	japonica subpopulation	0.630**	-0.122	0.209**	0.101	0.316**	0.749**	-0.200**	0.727**	0.572**	0.501**	-0.254**
PeT	whole population	-0.049	0.099	0.141*	0.025	0.095	-0.003	-0.082	-0.02	-0.094	0.275**	-0.154*
	indica subpopulation	-0.172	0.327**	0.075	-0.101	-0.284**	-0.313**	0.171	-0.241*	-0.274*	-0.164	-0.162
	japonica subpopulation	0.305**	-0.340**	0.216**	0.219**	0.772**	0.706**	-0.532**	0.558**	0.315**	0.642**	-0.12
PaT	whole population	0.430**	-0.350**	-0.337**	0.232**	0.447**	0.515**	-0.239**	0.437**	0.490**	-0.004	0.597**
	indica subpopulation	0.235*	-0.254*	-0.074	-0.15	0.282**	0.380**	-0.427**	0.435**	0.385**	-0.015	0.459**
	japonica subpopulation	0.037	-0.052	-0.375**	0.165*	0.174*	0.150*	0.05	-0.003	0.055	0.052	0.543**
** and * indicate significance at P = 0.01 and P = 0.05, respectively.
The bold values in diagonal indicate correlation coefficient of individual trait between 2015 and 2016.

## Sheet: Table S3
Table S3 The polymorphic molecular markers and sequences for tagging starch synthesis-related genes
Gene	Marker	Chromosome	Forward sequence (5'-3')	Reverse sequence (5'-3')	Marker type	Reference	R.E.	Allele size (bp)
Wx	Wx-S1	6	GCTTCACTTCTCTGCTTGTG	ATGATTTAACGAGAGTTGAA	Caps (AccI)	Tian et al. 2010	AccI	430+100 (GG-Wxa); 530 (TT-Wxb)
	Wx-S2	6	CTTTGTCTATCTCAAGACAC	TTGCAGATGTTCTTCCTGATG	SSR	Bao et al. 2006	-	(CT)n: 111-124
	Wx-S3	6	TGTGGCTGAGGTAGGAGCA	AACGCATCTGGTTGTCTTTGT	Caps (NlaIII)	Newly developed	NIaIII	385 (G); 215+170 (A)
SSI	SSI-S1	6	CCAAAGCCTGTAATAATAAG	CACGCTAAACGAAGAAAT	Caps (HaeII)	Newly developed	HaeII	712 (C); 236+467 (A)
	SSI-S2	6	ATGGTGTTTACAGGGATGCC	TTTGACTGTGGCCGTAAGC	Caps (MspI)	Newly developed	MspI	376 (A); 166+210 (G)
	SSI-S3	6	CTTCTATCCATTCCTTAATCCCA	ATGCTATTGATGTTAAGAGGGC	STS	Yan et al. 2011	-	STS: 76; 69
SSIIb	SSIIb-S1	10	CAAGTTGGTGACGATAGTGATGA	AACAGAGCCTCCATTACCTTTAC	Caps (AgeI)	Yan et al. 2011	AgeI	592 (G); 382+210 (C)
	SSIIb-S2	10	ATCTTTAGACGATTAGCG	AAGTCACAAGTAGAAGGG	STS	Yan et al. 2011	-	STS: 161; 155
SSIIc	SSIIc-S1	2	ACAGTATGTTTGCCTCAGCG	GTAAATCCACCCAGCCAGTC	STS	Yan et al. 2011	-	STS: 228; 220
	SSIIc-S2	2	CGCTCGTTGCCTAGCTAGC	GGCGAGGAAGCGATTGCC	STS	Tian et al. 2010	-	STS: 105; 108, etc.
SSIIa	SSIIa-S1	6	AACTGACTCATACACGGATAACG	CACGCACGAACGGAAACC	Caps (NheI)	Yan et al. 2011	NheI	791 (A); 552+239 (G)
	SSIIa-S2	6	CCAATACCGTAAACTAGCGACTATG	TACAGGTAGAATGGCAGTGGTG	STS	Yan et al. 2011	-	STS: 81; 90
SSIIIb	SSIIIb-S1	4	AAGAAGGGAAGGGAGTCAGC	GCCATCTCCATTGCCAGC	STS	Yan et al. 2011	-	STS: 104; 113
	SSIIIb-S2	4	CAAGCAATGATTCAGGCACA	GGAGACAGGAGCAAAAGGC	Caps (EcoRI)	Yan et al. 2011	EcoRI	989; 616+373
SSIIIa	SSIIIa-S1	8	GAACTTGTGCCTTAAGCTGACTG	GGAATAGTAAGCCGAAGGACTT	STS	Yan et al. 2011	-	STS: 197; 177
	SSIIIa-S2	8	AAGTCCTTCGGCTTACTATTCC	GGAGAAGGAACATAACAGGGAC	Caps (XbaI)	Yan et al. 2011	XbaI	902; 604+298
	SSIIIa-S3	8	TCCACAGTGGGGAAAATG	CACCCATGACAGGCACTT	Caps (DdeI)	Newly developed	DdeI	683; 335+348
SSIVb	SSIVb	5	CTTCTGATTGATGGTTGGTTGC	GGAAGAATAATCTCTACTAGGTGGC	Caps (SphI)	Yan et al. 2011	SphI	728; 520+207
SBE1	SBE1-S1	6	TGCTACATAACACGCATACAAAGT	AGACAAAAGCGAAAGGTAATGAG	STS	Yan et al. 2011	-	STS: 625; 290
	SBE1-S2	6	GTGGGGAAAACAAGTAAGTCTG	AGTTCCATCAGAAGAATCAGGG	STS	Yan et al. 2011	-	STS: 279; 294
	SBE1-S3	6	CTAAGGCAGGTTCGTGTGGGTTCAC	GAGCGCAAGAATCCATTGTTGGAGA	Caps (SpeI)	Newly developed	SpeI	509; 305+204
SBE3	SBE3-S1	2	TCGGTCCTAATATTTTGCGCTG	CCTTAACTTGACACCGAATCCG	STS	Newly developed	-	STS: 153; 140
	SBE3-S2	2	GTGGGGTTCTCAACTTAGC	CATCAGCATTGTTAGGCAG	STS	Yan et al. 2011	-	STS: 387; 443
SBE4	SBE4-S1	4	CCATCACCTCAAATACATCACTC	AGACTGGAATGCCCCTTAGG	STS	Yan et al. 2011	-	STS: 93; 106
	SBE4-S2	4	CACCAATTATATTAGCGTGCTCC	CGTGGCTCTTGGCTCTCTTG	STS	Yan et al. 2011	-	STS: 233; 255
ISA	ISA-S1	8	TGTGGGAATACCTTCAACTG	ATAAAACCCTTACAGGCTTG	STS	Yan et al. 2011	-	STS: 171; 181
	ISA-S2	8	ATAGATGCTAATGTGATGTGGC	TGGTATAGGCACAACCGTAGA	STS	Yan et al. 2011	-	STS: 126; 136
PUL	PUL-S1	4	ATTTAACTGTATGGACTGAG	GATACCAACCAAACAAGA	STS	Yan et al. 2011	-	STS: 185; 238
	PUL-S2	4	GACAACCGTCCGCTTTAGTTTC	GCATTTGAGAGGGTTTGGATTC	STS	Tian et al. 2010	-	STS:
	PUL-S3	4	AGTTCGCTAGTCATCTGCTCG	CCACATGTCCTTGTCTCCACTT	STS	Newly developed	-	STS: 194; 198
AGPSma	AGPSma-S1	9	ATAAACCCCGAAATACCCCTAC	GTCGAATGACCATAATGCCCTT	STS	Newly developed	-	STS: 178; 207
	AGPSma-S2	9	TACGCTATGCTCTTGAAAC	TATCTTCCCAGTAACCATCA	STS	Yan et al. 2011	-	STS: 184; 215
AGPLar	AGPLar	5	CGTTCAGGTTCAGGCAATCA	GGAAGGGTGGTGATGTGGAG	STS	Yan et al. 2011	-	STS: 111;114; 119
AGPiso	AGPiso	1	CAATCGCTGCCATCGGTTG	TTCCACATCGTTAGGTACACG	STS	Yan et al. 2011	-	STS: 93, 98
R.E. restriction enzyme
